# Supplementary material for: Effect of Multimorbidity on Fragility Fractures in Community-Dwelling Older Adults: Shimane CoHRE Study
Source: J Clin Med. 2021 Jul 22;10(15):3225. doi: 10.3390/jcm10153225 (PMC8348412; doi:10.3390/jcm10153225)
Supplement: Supplementary file 1 [file jcm-10-03225-s001.zip]

Archive with 1 entries (1 files):
- jcm-1259418-proofed-supplementary.pdf
